# Supplementary material for: Estimation of Temperature and Associated Uncertainty from Fiber-Optic Raman-Spectrum Distributed Temperature Sensing
Source: Sensors (Basel). 2020 Apr 15;20(8):2235. doi: 10.3390/s20082235 (PMC7218869; doi:10.3390/s20082235)
Supplement: Supplementary file 1 [file sensors-20-02235-s001.zip]

Archive with 3 entries (3 files):
- Article_S1.pdf
- __MACOSX/._Article_S1.pdf
- Article_S1.ipynb
