# Supplementary material for: Estimation of Temperature and Associated Uncertainty from Fiber-Optic Raman-Spectrum Distributed Temperature Sensing
Source: Sensors (Basel). 2020 Apr 15;20(8):2235. doi: 10.3390/s20082235 (PMC7218869; doi:10.3390/s20082235)
Supplement: Supplementary file 1 [file sensors-20-02235-s001.zip › Article_S1.ipynb]

# %% [code]
import dask.array as da
import dtscalibration
import matplotlib.pyplot as plt
import numpy as np
import xarray as xr

# %% [code]
import sys; print('Python %s on %s' % (sys.version, sys.platform))

# %% [code]
!pip show dtscalibration

# %% [code]
!pip list

# %% [code]
opendap_url = r"/Users/bfdestombe/Google Drive/PhD/research/DTS " \
              r"error/onedaynetcdf/calibrated1000x2sec.nc"
# opendap_url = r"https://opendap.tudelft.nl/thredds/dodsC/data2/uuid/71b5c3c2-4105-4f4f-bd1e-d7c56732a665/calibrated1000x2sec.nc"

# %% [code]
sections = {
    'probe1Temperature':  [slice(7.5, 17.), slice(70., 80.)],  # cold bath
    'probe2Temperature':  [slice(24., 34.), slice(85., 95.)],  # warm bath
    'external_probe_dts': [slice(39., 48.)]
    }
calibration_sections = {
    'probe1Temperature': [slice(7.5, 17.)],  # cold bath
    'probe2Temperature': [slice(24., 34.)],  # warm bath
    }
valid_measurement_range = slice(0.0, 97.0)   # only consider parts of the fiber

# %% [code]
ds = dtscalibration.open_datastore(opendap_url, load_in_memory=True)

ds = ds.sel(x=valid_measurement_range).isel(
    x=slice(None, None, 2))  # Only use every other measurement, to minimize spatial correlation

# %% [markdown]
# Perform the calibration

# %% [code]
ds.sections = calibration_sections

# %% [code]
st_var, st_resid = ds.variance_stokes(st_label='ST')
ast_var, ast_resid = ds.variance_stokes(st_label='AST')
rst_var, rst_resid = ds.variance_stokes(st_label='REV-ST')
rast_var, rast_resid = ds.variance_stokes(st_label='REV-AST')

# %% [code]
nmc = 100  # Increase to 10000, but computation time increases quickly.
ds.calibration_double_ended(
    st_var=st_var,
    ast_var=ast_var,
    rst_var=rst_var,
    rast_var=rast_var,
    store_tmpw='TMPW',
    method='wls',
    solver='sparse',
    tmpw_mc_size=nmc)
ds = ds.compute()  # Easily fits in everyone's computer memory. To speed up computation.

# %% [code]
# For the statistics use all sections
ds.sections = sections

ds.conf_int_double_ended(
    st_var=st_var,
    ast_var=ast_var,
    rst_var=rst_var,
    rast_var=rast_var,
    conf_ints=[2.5, 97.5],
    ci_avg_time_flag=False,
    ci_avg_x_flag=True,
    store_tempvar='_var_x',
    remove_mc_set_flag=True,
    mc_sample_size=nmc,  # <- choose a much larger sample size)
    var_only_sections=True)

# %% [code]
ds['TMPW'] = ds['TMPW'].compute()  # We need this one for many calculations

# For the statistics use all sections
ds.sections = sections

# Construct full array with measurements from external temperature sensor
# by broadcasting the reference temperatures.
tmp_ref_arr = ds.ufunc_per_section(
    label='ST',
    ref_temp_broadcasted=True,
    calc_per='all')
ix_resid = ds.ufunc_per_section(
    x_indices=True,
    calc_per='all')
tmp_ref_sorted = np.full(
    shape=ds.ST.shape, fill_value=np.nan)
tmp_ref_sorted[ix_resid, :] = tmp_ref_arr
tmp_ref_da = xr.DataArray(
    data=tmp_ref_sorted,
    coords=ds.ST.coords)

# %% [code]
q = ds['TMPW'] - tmp_ref_da.values

ds['TMPW_mean_unc_time'] = q.mean(dim='hours').compute()
ds['TMPW_mean_unc_x'] = q.mean(dim='x').compute()

ds['TMPW_std_unc_time'] = q.std(dim='hours').compute()
ds['TMPW_std_unc_x'] = q.std(dim='x').compute()

# %% [code]
ds.conf_int_double_ended(
    st_var=st_var,
    ast_var=ast_var,
    rst_var=rst_var,
    rast_var=rast_var,
    conf_ints=[2.5, 97.5],
    ci_avg_time_flag=False,
    ci_avg_x_flag=False,
    mc_sample_size=nmc)  # <- choose a much larger sample size)

# %% [code]
# ds.to_netcdf(r"paper_sensors.nc", encoding={})

# %% [markdown]
# Table 2

# %% [code]
print('The values may differ, depending on the number of Monte Carlo samples used (nmc).')

# ds['in_ci'] contains a boolean array whether the reference temperatures fall within the confidence intervals
ds['in_ci'] = ds.in_confidence_interval('TMPW_MC', [2.5, 97.5])

f = lambda x: np.sum(x) / np.size(x) * 100
poster_table = da.compute(
    ds.ufunc_per_section(label='in_ci', func=f, calc_per='stretch'))
print('Per reference section: \n\t', poster_table)
poster_table = da.compute(
    ds.ufunc_per_section(label='in_ci', func=f, calc_per='all'))
print('\n\nFor all reference section: \n\t', poster_table)

# %% [markdown]
# Figure 3. Confidence interval of the temperature at the first time step.

# %% [code]
print('The plots may slightly differ, depending on the number of Monte Carlo samples used (nmc).\n' +
'Increasing the Monte Carlo sample size smoothens the edges of the confidence interval.')

ds.sections = sections

sections_names = {
    'Cold 1':  [slice(7.5, 17.)],
    'Warm 1':  [slice(24., 34.)],
    'Ambient': [slice(40., 50.)],
    'Cold 2':  [slice(70., 80.)],
    'Warm 2':  [slice(85., 95.)]
    }
sections_names2 = {
    'Cold 1':  'Used for calibration',
    'Warm 1':  'Used for calibration',
    'Ambient': '',
    'Cold 2':  '',
    'Warm 2':  ''
    }

# Construct figure
it = 0
fig, axs = plt.subplots(2, 1, figsize=(10, 7), sharex=True,
                        gridspec_kw=dict(hspace=0.05, wspace=0.))

title = 'Estimated temperature and 95% confidence interval at time step 1'
fig.suptitle(title, y=0.91)

# subfig a
ax = axs[0]

dn = ds.TMPW_MC.isel(CI=0, hours=it).values
up = ds.TMPW_MC.isel(CI=1, hours=it).values
val = ds.TMPW.isel(hours=it).values
x = ds.x.values
ax.fill_between(x, dn, up, facecolor='C0', label='95% Confidence Interval',
                alpha=0.3)
ax.plot(x, val, linewidth=0.9, c='black', label='Estimated temperature')

ax.set_ylabel('temperature ($^\circ$C)')
ax.set_ylim([1.9, 20])
ax.legend(loc='upper left')

ylim_bot = 3.

for k, v in sections_names.items():
    for vi in v:
        ax.plot([vi.start, vi.stop], [ylim_bot, ylim_bot],
                linewidth=0.8,
                c='black')
        tbx, tby = (vi.start + vi.stop) / 2, ylim_bot
        ax.annotate(k,
                    xy=(tbx, tby),
                    ha='center',
                    va='bottom',
                    fontsize=8,
                    xytext=(0, 2),
                    textcoords='offset points')  # ,

sections_names2 = {
    'Cold 1':  'Used for calibration',
    'Warm 1':  'Used for calibration',
    'Ambient': '',
    'Cold 2':  '',
    'Warm 2':  ''
    }

for (k, v), (k2, v2) in zip(sections_names.items(), sections_names2.items()):
    for vi in v:
        tbx, tby = (vi.start + vi.stop) / 2, ylim_bot
        ax.annotate(v2,
                    xy=(tbx, tby),
                    ha='center',
                    va='top',
                    fontsize=8,
                    xytext=(0, -2),
                    textcoords='offset points')
# plt.show()

ds2 = dtscalibration.open_datastore(opendap_url,
                                    chunks={})
ds2.sections = {
    'probe1Temperature':  [slice(7.5, 17.), slice(70., 80.)],  # cold bath
    'probe2Temperature':  [slice(24., 34.), slice(85., 95.)],  # warm bath
    'external_probe_dts': [slice(39., 48.)]
    }
ds2['in_ci'] = ds2.in_confidence_interval('TMPW_MC', [2.5, 97.5])

poster_table = da.compute(
    ds2.ufunc_per_section(label='in_ci', func=np.sum, calc_per='stretch'))
print(poster_table)

# subfig b
ax = axs[1]
x = ds.x.values

ds_sel = ds.isel(hours=it)

tmpw = ds_sel.TMPW

tmp_ref_arr = ds.ufunc_per_section(label='ST',
                                   ref_temp_broadcasted=True,
                                   calc_per='all')
ix_resid = ds.ufunc_per_section(x_indices=True, calc_per='all')

tmp_ref_sorted = np.full(shape=ds.ST.shape, fill_value=np.nan)
tmp_ref_sorted[ix_resid, :] = tmp_ref_arr
tmp_ref_da = xr.DataArray(data=tmp_ref_sorted, coords=ds.ST.coords)
tmp_ref = tmp_ref_da.isel(hours=it)

meas = (tmpw - tmp_ref).values
up = (tmpw - ds_sel.TMPW_MC.isel(CI=0)).values
dn = (tmpw - ds_sel.TMPW_MC.isel(CI=1)).values

ax.fill_between(x, dn, up, label='95% Confidence Interval', alpha=0.3,
                facecolor='C0')
ax.axhline(0., c='black', linewidth=0.9)
out_mask = np.logical_or(meas >= up, meas <= dn)
in_mask = np.logical_or(meas < up, meas > dn)
ax.scatter(x[in_mask],
           meas[in_mask],
           marker='.',
           c='black',
           label='Inside confidence interval')
ax.scatter(x[out_mask],
           meas[out_mask],
           marker='*',
           c='red',
           label='Outside confidence interval')

ax.legend(loc='upper left')
ax.set_ylim([-0.5, 0.5])

ylim_bot = ax.get_ylim()[0] + 0.06 * (ax.get_ylim()[1] - ax.get_ylim()[0])

for k, v in sections_names.items():
    for vi in v:
        ax.plot([vi.start, vi.stop], [ylim_bot, ylim_bot],
                linewidth=0.8,
                c='black')
        tbx, tby = (vi.start + vi.stop) / 2, ylim_bot
        ax.annotate(k,
                    xy=(tbx, tby),
                    ha='center',
                    va='bottom',
                    fontsize=8,
                    xytext=(0, 2),
                    textcoords='offset points')  # ,
        # bbox=dict(fc='white', alpha=0.4, color='none'))

for (k, v), (k2, v2) in zip(sections_names.items(), sections_names2.items()):
    for vi in v:
        tbx, tby = (vi.start + vi.stop) / 2, ylim_bot
        ax.annotate(v2,
                    xy=(tbx, tby),
                    ha='center',
                    va='top',
                    fontsize=8,
                    xytext=(0, -2),
                    textcoords='offset points')

ax.set_xlabel('$x$ (m)')
ax.set_ylabel('$T$ - $T_\mathsf{reference}$ ($^\circ$C)')
# fig.tight_layout()
fig.text(0.05, 0.86, 'a)', fontsize=14)
fig.text(0.05, 0.46, 'b)', fontsize=14)
plt.show()

# %% [markdown]
# Figure 4. Spatial variation of the uncertainty.

# %% [code]
# spatial variation
fig, ax = plt.subplots(figsize=(10, 3))
ax.axhline(0., linewidth=0.8, c='black')
ax.axhspan(None, None, label='Standard uncertainty', facecolor='C0')
ax.axhspan(None, None, label='Mean difference', facecolor='C1')

# std
y_est = (ds.TMPW_MC_var_time**0.5).values
x_est = (ds.TMPW_MC_var_time**0.5).x.values
ax.plot(x_est, y_est, linewidth=3.5, c='white',
        alpha=0.5)
ax.plot(x_est, y_est, linewidth=2., c='white')
ax.plot(x_est, y_est, linewidth=0.8, c='black')
# ax.plot(x_est, y_est, linewidth=0.8, c='black', dashes=[7.5, 5])

y_err = ds.TMPW_std_unc_time.values
x_err = ds.TMPW_std_unc_time.x.values
ax.scatter(x_err, y_err, marker='x', s=9)

y_err = ds.TMPW_mean_unc_time.values
x_err = ds.TMPW_mean_unc_time.x.values

ax.scatter(x_err, y_err, marker='.')

# labels
sections_names = {
    'Cold 1':  [slice(7.5, 17.)],
    'Warm 1':  [slice(24., 34.)],
    'Ambient': [slice(40., 50.)],
    'Cold 2':  [slice(70., 80.)],
    'Warm 2':  [slice(85., 95.)]
    }
sections_names2 = {
    'Cold 1':  'Used for calibration',
    'Warm 1':  'Used for calibration',
    'Ambient': '',
    'Cold 2':  '',
    'Warm 2':  ''
    }
ylim_bot = -0.05
for k, v in sections_names.items():
    for vi in v:
        ax.plot([vi.start, vi.stop], [ylim_bot, ylim_bot],
                linewidth=0.8,
                c='black')
        tbx, tby = (vi.start + vi.stop) / 2, ylim_bot
        ax.annotate(k,
                    xy=(tbx, tby),
                    ha='center',
                    va='bottom',
                    fontsize=8,
                    xytext=(0, 2),
                    textcoords='offset points')  # ,
for (k, v), (k2, v2) in zip(sections_names.items(), sections_names2.items()):
    for vi in v:
        tbx, tby = (vi.start + vi.stop) / 2, ylim_bot
        ax.annotate(v2,
                    xy=(tbx, tby),
                    ha='center',
                    va='top',
                    fontsize=8,
                    xytext=(0, -2),
                    textcoords='offset points')

h_std_unc1 = ax.plot([], [], linewidth=4, c='black')
h_std = ax.scatter([], [], marker='x', s=18, color='C0')
h_avg = ax.scatter([], [], marker='.', s=80, color='C1')
ax.legend([h_std_unc1[0], h_std, h_avg],
          ['Standard uncertainty', 'Standard deviation of differences',
           'Mean of differences'],
          loc='center right', fontsize='small')
ax.set_xlabel('x (m)')
ax.set_ylabel('temperature ($^\circ$C)')
ax.set_ylim((-0.07, 0.16))
# fig.tight_layout()
fig.subplots_adjust(bottom=0.15)

print('The plots may slightly differ, depending on the number of Monte Carlo samples used (nmc)')

# %% [markdown]
# Figure 5. Temporal variation of the uncertainty.

# %% [code]
fig, ax = plt.subplots(figsize=(10, 3))
ax.axhline(0., linewidth=0.8, c='black')

# std
y_est = (ds.TMPW_MC_var_x**0.5).values
x_est = (ds.TMPW_MC_var_x**0.5).hours.values
ax.plot(x_est, y_est, linewidth=3.5, c='white', alpha=0.5)
ax.plot(x_est, y_est, linewidth=2., c='white')
ax.plot(x_est, y_est, linewidth=0.8, c='black')

y_err = ds.TMPW_std_unc_x.values
x_err = ds.TMPW_std_unc_x.hours.values
ax.scatter(x_err, y_err, marker='x', s=9, color='C0')


y_err = ds.TMPW_mean_unc_x.values
x_err = ds.TMPW_mean_unc_x.hours.values

ax.scatter(x_err, y_err, marker='.', color='C1')

ax.set_ylabel('temperature ($^\circ$C)')
ax.set_ylim((-0.05, 0.17))
ax.set_xlabel('time (hours)')

# legend
h_std_unc1 = ax.plot([], [], linewidth=4, c='black')
h_std = ax.scatter([], [], marker='x', s=18, color='C0')
h_avg = ax.scatter([], [], marker='.', s=80, color='C1')
ax.legend([h_std_unc1[0], h_std, h_avg],
          ['Standard uncertainty', 'Standard deviation of differences',
           'Mean of differences'],
          loc='center right', fontsize='small')

# fig.tight_layout()
fig.subplots_adjust(bottom=0.15)

# %% [code]
